# Supplementary material for: Low-Temperature Terpolymerizable Benzoxazine Monomer Bearing Norbornene and Furan Groups: Synthesis, Characterization, Polymerization, and Properties of Its Polymer
Source: Molecules. 2023 May 7;28(9):3944. doi: 10.3390/molecules28093944 (PMC10179839; doi:10.3390/molecules28093944)
Supplement: Supplementary file 1 [file molecules-28-03944-s001.zip]

Archive with 1 entries (1 files):
- molecules-2326997-supplementary.pdf
